# Supplementary material for: WRKY transcription factors participate in abiotic stress responses mediated by sugar metabolism
Source: Front Plant Sci. 2025 Aug 7;16:1646357. doi: 10.3389/fpls.2025.1646357 (PMC12367783; doi:10.3389/fpls.2025.1646357)
Supplement: Supplementary file 1 [file Presentation1.zip]

Archive with 2 entries (1 files):
- Frontiers_Supplementary_Material/
- Frontiers_Supplementary_Material/Supplementary_Material.docx
